# Supplementary material for: BRD4 Inhibition by AZD5153 Promotes Antitumor Immunity via Depolarizing M2 Macrophages
Source: Front Immunol. 2020 Feb 28;11:89. doi: 10.3389/fimmu.2020.00089 (PMC7058627; doi:10.3389/fimmu.2020.00089)
Supplement: Supplementary Table 1 — The primer sequences for RT-PCR and CHIP-PCR. [file Table_1.xlsx]

## Sheet: RT-PCR
The Primer Sequence for RT-PCR
Human β-actin forward primer	CATGTACGTTGCTATCCAGGC
Human β-actin reverse primer	CTCCTTAATGTCACGCACGAT
Human iNOS forward primer	GGGGAACACCTGGGGATTTT
Human iNOS reverse primer	TTCCAGGCACACAGTTTGGT
Human IL-12 forward primer	GCGGAGCTGCTACACTCTC
Human IL-12 reverse primer	CCATGACCTCAATGGGCAGAC
Human IL-23 forward primer	CTCAGGGACAACAGTCAGTTC
Human IL-23 reverse primer	ACAGGGCTATCAGGGAGCA
Human ARG1 forward primer	TGGACAGACTAGGAATTGGCA
Human ARG1 reverse primer	CCAGTCCGTCAACATCAAAACT
Human MRC1 forward primer	GGGACGTGGCTGTGGATAAA
Human MRC1 reverse primer	TCCAAAACCCAGAAGACGCA
Human TNF-α forward primer	AGGTCCGAAAACACTGTGAGT
Human TNF-α forward primer	AGCAAGCGGTTCTTCCCTTC
Human IL-10 forward primer	GACTTTAAGGGTTACCTGGGTTG
Human IL-10 reverse primer	TCACATGCGCCTTGATGTCTG
Human IL-6 forward primer	ACTCACCTCTTCAGAACGAATTG
Human IL-6 reverse primer	CCATCTTTGGAAGGTTCAGGTTG
Human TGF-β forward primer	GGCCAGATCCTGTCCAAGC
Human TGF-β reverse primer	GTGGGTTTCCACCATTAGCAC
Human IFN-γ forward primer	TTGAATGTCCAACGCAAAGCA
Human IFN-γ reverse primer	TCTTCGACCTCGAAACAGCA
Human PRDM1 forward primer	ACAACGCTCACTACCCCAAG
Human PRDM1 reverse primer	GGAGAGAAGTGGGGTTGAGC
Human MAF forward primer	CTGGCAATGAGCAACTCCGA
Human MAF reverse primer	AGCCGGTCATCCAGTAGTAGT
Human STAT6 forward primer	CGAGTAGGGGAGATCCACCTT
Human STAT6 reverse primer	GCAGGAGTTTCTATCAAGCTGTG
Human STAT3 forward primer	CAGCAGCTTGACACACGGTA
Human STAT3 reverse primer	AAACACCAAAGTGGCATGTGA
Human HIF-1α forward primer	ATCCATGTGACCATGAGGAAATG
Human HIF-1α reverse primer	TCGGCTAGTTAGGGTACACTTC
Human C/EBPβ forward primer	CTTCAGCCCGTACCTGGAG
Human C/EBPβ reverse primer	GGAGAGGAAGTCGTGGTGC
Mouse β-actin forward primer	GGCTGTATTCCCCTCCATCG
Mouse β-actin reverse Primer	CCAGTTGGTAACAATGCCATGT
Mouse ARG1 forward primer	CTCCAAGCCAAAGTCCTTAGAG
Mouse ARG1 reverse primer	AGGAGCTGTCATTAGGGACATC
Mouse MRC1 forward primer	CTCTGTTCAGCTATTGGACGC
Mouse MRC1 reverse primer	CGGAATTTCTGGGATTCAGCTTC
Mouse IL-6 forward primer	TAGTCCTTCCTACCCCAATTTCC
Mouse IL-6 reverse primer	TTGGTCCTTAGCCACTCCTTC
Mouse TGF-β forward primer	CTCCCGTGGCTTCTAGTGC
Mouse TGF-β reverse primer	GCCTTAGTTTGGACAGGATCTG
Mouse IL-10 forward primer	GCTCTTACTGACTGGCATGAG
Mouse IL-10 reverse primer	CGCAGCTCTAGGAGCATGTG
Mouse iNOS forward primer	GTTCTCAGCCCAACAATACAAGA
Mouse iNOF reverse primer	GTGGACGGGTCGATGTCAC
Mouse IL-12 forward primer	CCTGTGACACGCCTGAAGAA
Mouse IL-12 reverse primer	GTGAGTGGCTCAGAGTCTCG
Mouse IL-23 forward primer	CCCCATGGAGCAACTTCACA
Mouse IL-23 reverse primer	GGGCAGCTATGGCCAAAAAG
Mouse TNF-α forward primer	ACGGCATGGATCTCAAAGAC
Mouse TNF-α reverse primer	AGATAGCAAATCGGCTGACG

## Sheet: CHIP-PCR
The Primer Sequence for CHIP-PCR
Human STAT3-enhancer forward primer	AGATATAGGGCACCTTTAATG
Human STAT3-enhancer reverse primer	CTCCCACCAGCACCATGAC
Human HIF-1α-enhancer forward primer	TCAGCCCATCACTGCTACTTG
Human HIF-1α-enhancer reverse primer	TTTAACGGTCGCAGGAGAGT
Human C/EBPβ-enhancer forward primer	ATGGGAGGCTCATCACTTGC
Human C/EBPβ-enhancer reverse primer	CAGGGAATCAGGGCTAGCAG
Human MAF-enhancer forward primer	CTCCTCGGGGGTGGATTTGA
Human MAF-enhancer reverse primer	CGTGACAGGCAAGGAACAAG
Human PRDM1-enhancer forward primer	TTGTCTAGGCCGTTGCATGT
Human PRDM1-enhancer reverse primer	AGGGCTCCAGAATAGGACCC
Human STAT6-enhancer forward primer	ATATGTGTGCCTCCTGTGCC
Human STAT6-enhancer reverse primer	TTTGGGAGCCAGGCAGTTAG
